# Supplementary material for: Neutralizing antibody activity in convalescent sera from infection in humans with SARS-CoV-2 and variants of concern
Source: Nat Microbiol. 2021 Oct 15;6(11):1433–42. doi: 10.1038/s41564-021-00974-0 (PMC8556155; doi:10.1038/s41564-021-00974-0)
Supplement: Source Data Fig. 2 — Data points from Prism graphs. [file 41564_2021_974_MOESM3_ESM.xlsx]

## Sheet: Figure 2b
			ID50
Donor	Days POS	Disease Severity	WT	B117	P.1	B.1.351
16	8	4	<25	<25	<25	47.5131
16	16	4	5619.53	1861.12	6333.32	619.668
16	26	4	12210.6	2118.96	13589.5	888.871
16	59	4	3772.48	1043.76	4354.37	566.597
16	197	4	936.602	560.386	886.09	814.559
16	299	4	786.198	688.679	1632.19	606.649
17	28	1	5606.66	1728.17	3182.57	672.755
17	37	1	9452.88	1399.74	6789.1	768.606
17	63	1	20643.3	4239.91	22436.4	3294.14
17	163	1	8198.83	3386.02	10207.9	1868.81
17	296	1	2008.74	1006.66	2687.93	1519.43
18	12	1	2628.69	1239.28	3696.47	410.004
18	37	1	3542.99	956.53	2525.72	706.603
18	55	1	2514.75	970.522	2730.56	1194.49
18	161	1	1425.39	927.68	1248.25	609.492
18	301	1	620.934	335.709	609.868	344.087
19	26	0	462.517	61.6397	209.625	32.3635
19	36	0	381.716	100.531	244.341	53.6489
19	74	0	53.4867	<25	76.5213	<25
19	165	0	<25	<25	26.0749	<25
19	192	0	25.4235	39.9555	51.5122	31.9734
19	284	0	<25	<25	<25	25.8299
20	40	0	3356.52	2539.02	2351.36	3444.28
20	86	0	3549.99	932.218	5246.06	1103.56
20	196	0	1607.56	1161.68	1130.76	621.847
20	287	0	1105.95	1167.04	942.901	620.897
21	13	4	295.018	119.867	247.093	208.478
21	31	4	8809.11	2671.91	8492.96	1187.82
21	50	4	2951.04	1092.06	3259.07	426.146
21	67	4	3459.46	744.863	2750.6	366.703
21	173	4	1232.27	394.114	717.566	288.041
21	200	4	995.787	367.644	591.258	265.361
22	6	4	132.366	76.2148	53.7398	70.703
22	14	4	21805.8	3676.13	16537.8	1384.42
22	25	4	11387.9	3395.3	12159.9	1423.88
22	32	4	6296.33	1465.25	3664.2	550.061
22	65	4	2519.33	792.271	1373.16	440.611
22	166	4	1195.65	508.349	791.172	563.434
22	187	4	1568.98	703.651	867.908	587.878
23	6	4	174.318	110.762	82.5296	76.7822
23	10	4	2271.48	1163.52	936.616	236.144
23	22	4	11866.4	4116.33	6064.73	743.839
23	52	4	2883.78	1139.36	1663.61	146.265
23	145	4	3025.41	1203.11	2071.05	317.344
23	180	4	2668.27	613.452	1529.48	288.957
23	283	4	882.261	784.776	4393.49	531.418
24	6	4	217.412	133.97	95.8931	420.423
24	11	4	3574.9	545.698	2952.48	970.918
24	22	4	11976.1	3822.84	7499.48	1565.39
24	40	4	6661.68	1357.41	4777.31	704.335
24	62	4	2759.45	898.92	1654.05	472.924
24	154	4	2745.32	950.569	3341.67	784.906
24	189	4	1665.53	454.072	1367.58	588.617
25	6	4	19586.3	6957.21	9096.12	2474.68
25	12	4	24644.5	14969.4	22187.3	4047.12
25	47	4	7832.73	4284.84	4458.65	1327.79
25	154	4	3536.07	2564.97	2583.56	979.456
25	285	4	3208.53	1782.68	2085.96	1872.52
26	6	1	<25	34.4357	<25	<25
26	12	1	3530.14	1210.24	3614.88	958.795
26	20	1	7093.4	3205.78	16455.2	1569.88
26	41	1	35988.8	17235.5	41069.5	13736.9
26	64	1	59269.1	16676.7	51003	18917.1
26	152	1	5543.06	2576.12	8790.96	3343.95
26	257	1	2419.56	1340.14	1419.22	1688.41
27	16	0	200.66	107.145	155.9	165.936
27	27	0	7500.06	2610.39	6022.8	634.478
27	56	0	11668.9	4888.24	8899.55	1622.8
27	183	0	3343.97	1528.44	3742.46	1323.44
27	286	0	1605.04	858.083	3189.3	932.753
28	53	0	541.702	311.896	778.372	118.124
28	100	0	615.024	321.301	535.716	66.8284
28	191	0	370.054	361.925	231.889	51.9869
28	298	0	373.838	231.714	221.487	80.1494
29	8	4	336.142	257.713	153.099	108.833
29	11	4	3220.63	2434.81	1809.05	273.214
29	22	4	26701.4	6060.33	29770.1	2083.85
29	38	4	7308.13	4895.91	4054.1	481.482
29	158	4	1025.82	836.131	826.899	206.079
29	287	4	561.852	117.578	562.592	88.9331

## Sheet: Figure 2c
20-40 days
WT	B.1.1.7	P.1	B.1.351
7500.06	2610.39	6022.8	634.478
5606.66	1728.17	3182.57	672.755
541.702	311.896	778.372	118.124
7093.4	3205.78	16455.2	1569.88
462.517	61.6397	209.625	32.3635
6296.33	1465.25	3664.2	550.061
12210.6	2118.96	13589.5	888.871
11866.4	4116.33	6064.73	743.839
24644.5	14969.4	22187.3	4047.12
3542.99	956.53	2525.72	706.603
11976.1	3822.84	7499.48	1565.39
3356.52	2539.02	2351.36	3444.28
8809.11	2671.91	8492.95	1187.82
26701.4	6060.34	29770.1	2083.85
55-100 days
WT	B.1.1.7	P.1	B.1.351
11668.9	4888.24	8899.55	1622.8
20643.3	4239.91	22436.4	3294.14
615.024	321.301	535.716	66.8284
59269.1	16676.7	51003	18917.1
53.4867	<25	76.5213	<25
1987.87	647.938	2002.94	476.589
2519.33	792.271	1373.16	440.611
3772.48	1043.76	4354.37	566.597
2883.78	1139.36	1663.61	146.265
7832.73	4284.84	4458.65	1327.79
445.545	144.006	320.273	128.615
2514.75	970.522	2730.56	1194.48
2759.45	898.92	1654.05	472.924
3549.99	932.218	5246.06	1103.56
3459.46	744.863	2750.6	366.703
145-175 days
WT	B.1.1.7	P.1	B.1.351
3025.41	1203.11	2071.05	317.344
299.803	51.0717	244.943	82.911
5543.06	2576.12	8790.96	3343.95
338.455	118.955	236.146	126.106
2745.32	950.569	3341.67	784.906
3536.07	2564.97	2583.56	979.456
1025.82	836.131	826.899	206.079
1425.39	927.68	1248.25	609.492
8198.83	3386.02	10207.9	1868.81
<25	<25	26.0749	<25
1195.65	508.349	791.172	563.434
1523.53	426.926	1101.65	468.308
937.051	452.77	857.983	35.5344
907.206	626.814	819.618	426.063
1232.27	394.114	717.566	288.041
1938.01	726.595	605.472	691.719
180-217 days
WT	B.1.1.7	P.1	B.1.351
393.095	69.1125	265.574	107.701
2668.27	613.452	1529.48	288.957
3343.97	1528.44	3742.46	1323.44
842.186	360.659	948.594	331.196
1568.98	703.651	867.908	587.878
35.2225	<25	71.6589	69.2311
1665.53	454.072	1367.58	588.617
370.054	361.925	231.889	51.9869
<25	39.9555	51.5122	31.9734
1607.56	1161.68	1130.76	621.847
936.602	560.386	886.09	814.559
2100.08	1502.58	1553.75	546.756
3066.63	2963.39	11953.1	2721.38
995.787	367.644	591.258	265.361
726.708	248.614	541.33	238.743
1136.32	275.786	1098.67	268.359
1630.97	1756.68	2867.34	596.389
1120.35	453.133	958.734	290.744
1372.31	589.806	474.373	571.688
1307.11	425.667	1105.34	276.413
230.579	95.8696	206.256	263.636
248.788	136.664	239.327	205.794
682.635	330.055	546.096	182.817
92.4041	103.889	83.3138	<25
132.798	74.2195	111.208	38.3937
316.638	134.628	196.945	178.587
342.312	202.306	179.394	41.1575
286.795	84.1464	292.282	142.254
1939.59	528.461	1450.42	416.158
257-305 days
2419.56	1340.14	1419.22	1688.41
882.261	784.776	4393.49	531.418
<25	<25	<25	25.8299
207.692	64.4268	152.013	90.866
3208.53	1782.68	2085.96	1872.52
1605.04	858.083	3189.3	932.753
1105.95	1167.04	942.901	620.897
561.852	117.578	562.592	88.9331
556.408	58.1292	137.695	70.0279
41.8633	<25	62.9222	51.6839
2008.74	1006.66	2687.93	1519.43
456.23	300.127	362.738	155.088
1432.48	848.548	1549.79	319.565
373.838	231.714	221.487	80.1494
786.198	688.679	1632.19	606.649
1070.43	768.763	950.039	114.238
620.934	335.709	609.868	344.087
1116.7	692.874	738.95	962.71
870.484	568.306	957.605	725.74

## Sheet: Figure 2d
	B.1.1.7 fold reduction compared to WT					P.1 fold reduction compared to WT					B.1.351 fold reduction compared to WT
Days POS	20-40	55-100	145-175	180-217	257-305	20-40	55-100	145-175	180-217	257-305	20-40	55-100	145-175	180-217	257-305
	2.87315	2.38714	2.51465	5.68776	1.80545	1.24528	1.31118	1.46081	1.48017	1.70485	11.8208	7.19058	9.53352	3.64987	1.43304
	3.24429	4.8688	5.87024	4.34959	1.12422	1.76168	0.920077	1.22397	1.74456	0.200811	8.33389	6.26666	3.61596	9.23414	1.6602
	1.7368	1.91417	2.15171	2.18783	1	0.695942	1.14804	0.630541	0.893523	1	4.58586	9.20304	1.65764	2.52672	1
	2.21269	3.554	2.84525	2.33513	3.2237	0.431072	1.16207	1.43325	0.887826	1.36628	4.51845	3.1331	2.68389	2.54286	2.2857
	7.50356	2	2.88809	2.22977	1.79983	2.2064	0.698978	0.821542	1.80777	1.53816	14.2913	2	3.49765	2.66889	1.71348
	4.29709	3.06799	1.3786	1.40045	1.87049	1.71834	0.992473	1.36868	0.491529	0.503256	11.4466	4.17103	3.61024	0.508767	1.72075
	5.76256	3.17988	1.22687	3.66799	0.947653	0.898533	1.83469	1.24056	1.21786	1.17292	13.7372	5.7178	4.97782	2.82956	1.78121
	2.88277	3.61431	1.53651	1.02246	4.77853	1.95663	0.866367	1.14191	1.59582	0.998685	15.9529	6.65813	2.33866	7.11821	6.3177
	1.64633	2.53105	2.42138	0.636296	9.57192	1.11075	1.73344	0.803183	0.493543	4.04087	6.08939	19.7161	4.3872	0.795147	7.94551
	3.704	1.82801	1	1.38382	1.67453	1.40276	1.75675	1	1.42166	0.665319	5.01411	5.89908	1	2.58513	0.809988
	3.13279	3.09394	2.35203	1.67135	1.99546	1.59693	1.39114	1.51124	1.05701	0.74732	7.65056	3.46419	2.12208	1.14983	1.32204
	1.32197	2.59114	3.5686	1.39765	1.52012	1.42748	0.920967	1.38296	1.35162	1.25774	0.974519	2.1053	3.25327	3.84097	2.94175
	3.29693	3.06974	2.06959	1.03484	1.68816	1.03723	1.6683	1.09216	0.256554	0.924309	7.41621	5.83488	26.3702	1.12687	4.48261
	4.40593	3.80811	1.44733	2.70856	1.61336	0.896919	0.676696	1.10686	1.68418	1.68785	12.8135	3.21685	2.12928	3.75257	4.66427
		4.64442	3.12667	2.92304	1.1416		1.25771	1.71728	1.34245	0.481684		9.43395	4.27808	3.0439	1.29597
			2.66724	4.12029	1.39241			3.20082	1.03426	1.12672			2.80172	4.23432	9.37018
				0.928438	1.84962				0.568809	1.01814				2.73474	1.80459
				2.47246	1.61169				1.16858	1.5112				3.8534	1.15995
				2.32672	1.53172				2.8929	0.909021				2.40046	1.19944
				3.07074					1.18254					4.72884
				2.40513					1.11793					0.874612
				1.82043					1.03953					1.20892
				2.06824					1.25003					3.73397
				0.889447					1.10911					3.68
				1.78926					1.19414					3.45885
				2.35195					1.60775					1.77302
				1.69205					1.90816					8.31713
				3.40829					0.981227					2.01608
				3.67026					1.33726					4.6607

## Sheet: Figure 2e
	ID50
	WT		B.1.1.7		P.1		B.1.351
	0-3 disease severity	4-5 disease severity	0-3 disease severity	4-5 disease severity	0-3 disease severity	4-5 disease severity	0-3 disease severity	4-5 disease severity
	<25	132.366	34	76.2148	<25	53.7398	<25	70.703
	2628.69	174.318	1239.28	110.762	3696.47	82.5296	410.004	76.7822
	3530.14	217.412	1210.24	133.97	3614.88	95.8931	958.795	420.423
	200.66	19586.3	107.145	6957.21	155.9	9096.12	165.936	2474.68
	7093.4	<25	3205.78	<25	16455.2	<25	1569.88	47.5131
	462.517	336.142	61.6397	257.713	209.625	153.099	32.3635	108.833
	7500.06	2271.48	2610.39	1163.52	6022.8	936.616	634.478	236.144
	5606.66	3574.9	1728.17	545.698	3182.57	2952.48	672.755	970.918
	381.716	3220.63	100.531	2434.81	244.341	1809.05	53.6489	273.214
	9452.88	24644.5	1399.74	14969.4	6789.1	22187.3	768.606	4047.12
	3542.99	295.018	956.53	119.867	2525.72	247.093	706.603	208.478
	3356.52	21805.8	2539.02	3676.13	2351.36	16537.8	3444.28	1384.42
	35988.8	5619.53	17235.5	1861.12	41069.5	6333.32	13736.9	619.668
	541.702	11866.4	311.896	4116.33	778.372	6064.73	118.124	743.839
	2514.75	11976.1	970.522	3822.84	2730.56	7499.48	1194.48	1565.39
	11668.9	26701.4	4888.24	6060.34	8899.55	29770.1	1622.8	2083.85
	20643.3	11387.9	4239.91	3395.3	22436.4	12159.9	3294.14	1423.88
	59269.1	12210.6	16676.7	2118.96	51003	13589.5	18917.1	888.871
	53.4867	8809.11	<25	2671.91	76.5213	8492.95	<25	1187.82
	3549.99	6296.33	932.218	1465.25	5246.06	3664.2	1103.56	550.061
	445.545	7308.13	144.006	4895.91	320.273	4054.1	128.615	481.482
	615.024	6661.68	321.301	1357.41	535.716	4777.31	66.8284	704.335
	299.803	7832.73	51.0717	4284.84	244.943	4458.65	82.911	1327.79
	5543.06	2951.04	2576.12	1092.06	8790.96	3259.07	3343.95	426.146
	338.455	2883.78	118.955	1139.36	236.146	1663.61	126.106	146.265
	1425.39	3772.48	927.68	1043.76	1248.25	4354.37	609.492	566.597
	8198.83	2759.45	3386.02	898.92	10207.9	1654.05	1868.81	472.924
	<25	2519.33	<25	792.271	26.0749	1373.16	<25	440.611
	937.051	3459.46	452.77	744.863	857.983	2750.6	35.5344	366.703
	907.206	1987.87	626.814	647.938	819.618	2002.94	426.063	476.589
	1938.01	3025.41	726.595	1203.11	605.472	2071.05	691.719	317.344
	393.095	2745.32	69.1125	950.569	265.574	3341.67	107.701	784.906
	3343.97	3536.07	1528.44	2564.97	3742.46	2583.56	1323.44	979.456
	35.2225	1025.82	<25	836.131	71.6589	826.899	69.2311	206.079
	370.054	1195.65	361.925	508.349	231.889	791.172	51.9869	563.434
	<25	1523.53	39.9555	426.926	51.5122	1101.65	31.9734	468.308
	1607.56	1232.27	1161.68	394.114	1130.76	717.566	621.847	288.041
	1136.32	2668.27	275.786	613.452	1098.67	1529.48	268.359	288.957
	1372.31	842.186	589.806	360.659	474.373	948.594	571.688	331.196
	2419.56	1568.98	1340.14	703.651	1419.22	867.908	1688.41	587.878
	<25	1665.53	<25	454.072	<25	1367.58	25.8299	588.617
	207.692	936.602	64.4268	560.386	152.013	886.09	90.866	814.559
	1605.04	2100.08	858.083	1502.58	3189.3	1553.75	932.753	546.756
	1105.95	3066.63	1167.04	2963.39	942.901	11953.1	620.897	2721.38
	556.408	995.787	58.1292	367.644	137.695	591.258	70.0279	265.361
	41.8633	726.708	<25	248.614	62.9222	541.33	51.6839	238.743
	2008.74	1630.97	1006.66	1756.68	2687.93	2867.34	1519.43	596.389
	1432.48	1120.35	848.548	453.133	1549.79	958.734	319.565	290.744
	373.838	1307.11	231.714	425.667	221.487	1105.34	80.1494	276.413
	1070.43	882.261	768.763	784.776	950.039	4393.49	114.238	531.418
	1116.7	3208.53	692.874	1782.68	738.95	2085.96	962.71	1872.52
	620.934	561.852	335.709	117.578	609.868	562.592	344.087	88.9331
	870.484	456.23	568.306	300.127	957.605	362.738	725.74	155.088
	230.579	786.198	95.8696	688.679	206.256	1632.19	263.636	606.649
	248.788		136.664		239.327		205.794
	682.635		330.055		546.096		182.817
	92.4041		103.889		83.3138		25
	132.798		74.2195		111.208		38.3937
	316.638		134.628		196.945		178.587
	342.312		202.306		179.394		41.1575
	286.795		84.1464		292.282		142.254
	1939.59		528.461		1450.42		416.158
