# Supplementary material for: Neutralizing antibody activity in convalescent sera from infection in humans with SARS-CoV-2 and variants of concern
Source: Nat Microbiol. 2021 Oct 15;6(11):1433–42. doi: 10.1038/s41564-021-00974-0 (PMC8556155; doi:10.1038/s41564-021-00974-0)
Supplement: Source Data Fig. 3 — Data points from Prism graphs. [file 41564_2021_974_MOESM4_ESM.xlsx]

## Sheet: Figure 3a, b
			ID50
Donor	days POS	Disease severity	WT	B.1.1.7	P.1	B1.351
39	12	4	2985	3623	4887	339
39	33	4	2011	3721	3367	571
40	19	2	2102	2191	8431	316
40	30	2	1464	2728	3934	195
41	30	1	1278	1298	1423	102
41	42	1	2203	3209	3105	522
42	15	2	925	871	1422	202
42	31	2	157	553	620	291
43	9	4	3817	7233	12836	2486
43	20	4	3847	2329	4680	973
43	42	4	1048	4279	3735	275
44	4	0	<25	<25	<25	<25
44	25	0	2983	2482	3504	414
44	36	0	831	4384	4384	515
45	7	1	<25	<25	<25	<25
45	26	1	939	1604	940	224
46	14	4	1258	920	1416	329
46	21	4	694	793	1121	123
47	13	4	1408	1836	4056	496
47	31	4	1952	2561	2824	277
48	15	2	2724	848	2263	436
48	26	2	2382	1179	1707	757
49	15	4	1021	897	1643	373
49	23	4	609	712	1117	304
50	24	4	4253	5833	3550	1168
50	32	4	2884	6711	2111	878
51	27	5	506	925	486	157
51	35	5	277	638	315	<25
52	13	4	4281	7332	4057	2009
52	21	4	7192	5433	14868	2302
53	16	4	24362	13123	28714	3934
53	33	4	15480	9567	18453	2510
54	10	1	254	548	240	63
54	17	1	5352	5597	4129	557
54	24	1	6980	5823	4854	641
55	14	1	27	30	<25	45
55	21	1	76	108	78	116
56	22	4	3053	4679	5080	1038
56	33	4	2344	3346	3067	707
57	17	4	8928	5743	8472	1950
57	28	4	738	737	1948	185
57	39	4	971	9959	9974	595
58	11	4	100	191	102	65
58	16	4	876	1090	1215	287
58	24	4	4124	2896	2598	482
58	33	4	1012	3135	2712	355
58	52	4	1312	3913	4211	656
59	6	1	3519	1279	2961	646
59	14	1	5115	2357	2917	830
60	45	4	4976	3968	1996	766
60	55	4	2822	2898	1123	321
61	13	4	7354	2518	5818	686
61	19	4	14611	5837	22207	2160
61	49	4	661	2353	1668	282
62	13	4	<25	<25	<25	61
62	20	4	822	1342	1064	376
62	30	4	432	1188	1192	221
63	11	0	1027	1021	1972	362
63	19	0	3621	4172	3456	651
64	13	4	<25	<25	<25	<25
64	17	4	115	167	43	<25
64	21	4	341	248	277	75
64	47	4	116	666	685	49
65	13	2	550	897	430	303
65	18	2	3944	5429	3133	2619
66	12	2	683	461	337	115
66	16	2	872	1156	761	201
67	39	2	5266	3895	5741	1024
68	41	0	13686	9074	12266	6251
69	51	1	5213	9088	1970	507
70	60	0	551	764	524	257
71	40	5	1162	3889	1273	282
72	19	4	676	3324	1611	274
72	68	4	369	1044	1578	210
73	25	1	1010	3609	6007	473
73	79	1	42	52	<25	<25
74	55	3	27017	38401	24718	19422
75	73	0	861	2067	1767	243
76	57	0	795	1030	748	821

## Sheet: Figure 3c
WT sera against WT pseudovirus	B.1.1.7 sera against B.1.1.7 pseudovirus
4764	792.591
1259	5433.26
1227	108.181
8531	247.875
15668	4678.86
6081	712.273
50	5833.08
2198	5823.49
471	2896.02
32137	2482.13
1570	3608.97
8260	1603.6
7852	1178.59
4345	924.719
292	737.205
1315	2728.22
7093.4	1297.84
11866.4	1188.28
11976.1	552.994
26701.4	2560.93
11387.9	6710.58
12210.6	3720.58
462.517	9566.75
7500.06	3346.42
5606.66	3134.57
8809.11	637.607
6296.33

## Sheet: Figure 3d
		ID50
Disease severity	Days POS	WT	B.1.1.7	P.1	B.1.351
1	10	254.352	547.844	239.768	63.15
4	11	99.6398	191.233	102.462	64.5508
0	11	1027	1020.77	1972.11	361.519
4	12	2984.87	3623.29	4887.21	338.586
2	12	682.806	460.505	336.743	114.967
4	13	1407.92	1836.38	4056.16	495.632
4	13	4280.61	7331.97	4057.17	2009.41
4	13	7353.8	2518.18	5818.18	685.778
4	13	<25	<25	<25	61.3724
4	13	<25	<25	<25	<25
2	13	549.57	896.683	430.281	302.546
4	14	1257.54	919.655	1416.15	329.041
1	14	27.064	30.4324	<25	45.0994
1	14	5115.31	2356.82	2916.61	829.641
2	15	924.905	871.409	1422.24	201.849
2	15	2723.89	848.15	2262.6	435.561
4	15	1020.97	897.072	1642.79	372.574
4	16	24361.9	13122.5	28713.6	3934.18
4	16	875.718	1089.83	1215.12	286.566
2	16	872.187	1156.17	760.587	200.558
1	17	5351.76	5597.07	4129.23	557.268
4	17	8927.82	5742.6	8472.42	1950.5
4	17	115.357	166.958	43.1302	<25
2	18	3943.64	5428.92	3133.33	2619.47
2	19	2102.22	2190.76	8431.31	315.777
4	19	14610.7	5837.13	22207.3	2160.23
0	19	3620.68	4172.16	3456.06	651.094
4	19	676.075	3324.11	1610.69	273.955
4	20	3846.54	2328.7	4680.37	973.255
4	20	822.165	1341.74	1063.78	375.892
4	21	694.274	792.591	1121.32	122.63
4	21	7192.3	5433.26	14868.4	2301.88
1	21	76.0955	108.181	77.5907	116.287
4	21	340.806	247.875	277.399	75.231
4	22	3053.16	4678.86	5079.97	1038.38
4	23	608.725	712.273	1117.21	303.784
4	24	4253.36	5833.08	3549.78	1168.15
1	24	6980.43	5823.49	4853.94	640.678
4	24	4124.02	2896.02	2598.26	482.358
0	25	2983.01	2482.13	3504.07	414.468
1	25	1009.78	3608.97	6006.84	472.855
1	26	938.891	1603.6	940.372	224.118
2	26	2382	1178.59	1706.72	756.565
5	27	506.064	924.719	486.109	157.463
4	28	738.332	737.205	1947.64	185.231
2	30	1463.98	2728.22	3933.56	194.777
1	30	1278.07	1297.84	1422.79	101.797
4	30	431.806	1188.28	1192.43	220.796
2	31	157.425	552.994	620.328	291.436
4	31	1951.67	2560.93	2823.85	277.174
4	32	2883.97	6710.58	2110.62	878.1
4	33	2011.34	3720.58	3367.46	570.613
4	33	15479.6	9566.75	18453.1	2510.15
4	33	2343.52	3346.42	3066.66	707.126
4	33	1012.19	3134.57	2711.96	354.744
5	35	276.63	637.607	314.635	<25
0	35.8903	831.297	4383.74	4383.74	515.271
4	39	971.473	9959.36	9973.5	594.554
2	39	5266.37	3894.94	5741.2	1024.24
5	40	1162.04	3888.53	1273.39	282.425
0	41	13685.8	9074.03	12265.8	6250.59
1	42	2203.47	3209.28	3104.71	522.487
4	42	1048.33	4279.48	3735.35	275.068
4	45	4975.68	3967.75	1995.68	765.769
4	47	115.961	665.855	685.121	48.9829
4	49	660.733	2353.08	1668.29	281.554
1	51	5213.17	9088.25	1970.06	506.671
4	52	1312.3	3913.12	4211.06	655.641
4	55	2821.77	2897.94	1123.16	320.682
3	55	27016.8	38401.1	24717.6	19421.8
0	57	794.986	1030.07	748.308	820.926
0	60	551.171	764.492	524.297	257.45

## Sheet: Figure 3e
		ID50
Disease severity	Days POS	WT	B.1.1.7	P.1	B.1.351
4	10	2271.48	1163.52	936.616	236.144
4	11	3574.9	545.698	2952.48	970.918
4	11	3220.63	2434.81	1809.05	273.214
1	12	2628.69	1239.28	3696.47	410.004
4	12	24644.5	14969.4	22187.3	4047.12
1	12	3530.14	1210.24	3614.88	958.795
4	13	295.018	119.867	247.093	208.478
4	14	21805.8	3676.13	16537.8	1384.42
4	16	5619.53	1861.12	6333.32	619.668
0	16	200.66	107.145	155.9	165.936
1	20	7093.4	3205.78	16455.2	1569.88
4	22	11866.4	4116.33	6064.73	743.839
4	22	11976.1	3822.84	7499.48	1565.39
4	22	26701.4	6060.34	29770.1	2083.85
4	25	11387.9	3395.3	12159.9	1423.88
4	26	12210.6	2118.96	13589.5	888.871
0	26	462.517	61.6397	209.625	32.3635
0	27	7500.06	2610.39	6022.8	634.478
1	28	5606.66	1728.17	3182.57	672.755
4	31	8809.11	2671.91	8492.95	1187.82
4	32	6296.33	1465.25	3664.2	550.061
0	36	381.716	100.531	244.341	53.6489
1	37	9452.88	1399.74	6789.1	768.606
1	37	3542.99	956.53	2525.72	706.603
4	38	7308.13	4895.91	4054.1	481.482
0	40	3356.52	2539.02	2351.36	3444.28
4	40	6661.68	1357.41	4777.31	704.335
1	41	35988.8	17235.5	41069.5	13736.9
4	47	7832.73	4284.84	4458.65	1327.79
4	50	2951.04	1092.06	3259.07	426.146
4	52	2883.78	1139.36	1663.61	146.265
0	53	541.702	311.896	778.372	118.124
1	55	2514.75	970.522	2730.56	1194.48
0	56	11668.9	4888.24	8899.55	1622.8
4	59	3772.48	1043.76	4354.37	566.597

## Sheet: Figure 3f
ID50
WT		B.1.1.7		P.1		B.1.351
0-3 disease severity	4-5 disease severity	0-3 disease severity	4-5 disease severity	0-3 disease severity	4-5 disease severity	0-3 disease severity	4-5 disease severity
<25	2984.87	<25	3623.29	<25	4887.21	<25	338.586
2983.01	2011.34	2482.13	3720.58	3504.07	3367.46	414.468	570.613
831.297	3816.93	4383.74	7232.72	4383.74	12836.4	515.271	2485.56
1027	3846.54	1020.77	2328.7	1972.11	4680.37	361.519	973.255
3620.68	1048.33	4172.16	4279.48	3456.06	3735.35	651.094	275.068
13685.8	1257.54	9074.03	919.655	12265.8	1416.15	6250.59	329.041
551.171	694.274	764.492	792.591	524.297	1121.32	257.45	122.63
861.485	1407.92	2066.81	1836.38	1767.24	4056.16	243.4	495.632
794.986	1951.67	1030.07	2560.93	748.308	2823.85	820.926	277.174
1278.07	1020.97	1297.84	897.072	1422.79	1642.79	101.797	372.574
2203.47	608.725	3209.28	712.273	3104.71	1117.21	522.487	303.784
<25	4253.36	<25	5833.08	<25	3549.78	<25	1168.15
938.891	2883.97	1603.6	6710.58	940.372	2110.62	224.118	878.1
254.352	4280.61	547.844	7331.97	239.768	4057.17	63.15	2009.41
5351.76	7192.3	5597.07	5433.26	4129.23	14868.4	557.268	2301.88
6980.43	24361.9	5823.49	13122.5	4853.94	28713.6	640.678	3934.18
27.064	15479.6	30.4324	9566.75	<25	18453.1	45.0994	2510.15
76.0955	3053.16	108.181	4678.86	77.5907	5079.97	116.287	1038.38
3518.51	2343.52	1279	3346.42	2961.05	3066.66	646.43	707.126
5115.31	8927.82	2356.82	5742.6	2916.61	8472.42	829.641	1950.5
5213.17	738.332	9088.25	737.205	1970.06	1947.64	506.671	185.231
1009.78	971.473	3608.97	9959.36	6006.84	9973.5	472.855	594.554
42.2463	99.6398	52.2531	191.233	<25	102.462	<25	64.5508
2102.22	875.718	2190.76	1089.83	8431.31	1215.12	315.777	286.566
1463.98	4124.02	2728.22	2896.02	3933.56	2598.26	194.777	482.358
924.905	1012.19	871.409	3134.57	1422.24	2711.96	201.849	354.744
157.425	1312.3	552.994	3913.12	620.328	4211.06	291.436	655.641
2723.89	4975.68	848.15	3967.75	2262.6	1995.68	435.561	765.769
2382	2821.77	1178.59	2897.94	1706.72	1123.16	756.565	320.682
549.57	7353.8	896.683	2518.18	430.281	5818.18	302.546	685.778
3943.64	14610.7	5428.92	5837.13	3133.33	22207.3	2619.47	2160.23
682.806	660.733	460.505	2353.08	336.743	1668.29	114.967	281.554
872.187	<25	1156.17	<25	760.587	<25	200.558	61.3724
5266.37	822.165	3894.94	1341.74	5741.2	1063.78	1024.24	375.892
27016.8	431.806	38401.1	1188.28	24717.6	1192.43	19421.8	220.796
	<25		<25		<25		<25
	115.357		166.958		43.1302		<25
	340.806		247.875		277.399		75.231
	115.961		665.855		685.121		48.9829
	676.075		3324.11		1610.69		273.955
	369.253		1043.69		1577.95		209.509
	506.064		924.719		486.109		157.463
	276.63		637.607		314.635		<25
	1162.04		3888.53		1273.39		282.425
