# Supplementary material for: Neutralizing antibody activity in convalescent sera from infection in humans with SARS-CoV-2 and variants of concern
Source: Nat Microbiol. 2021 Oct 15;6(11):1433–42. doi: 10.1038/s41564-021-00974-0 (PMC8556155; doi:10.1038/s41564-021-00974-0)
Supplement: Source Data Fig. 4 — Data points from Prism graphs. [file 41564_2021_974_MOESM5_ESM.xlsx]

## Sheet: Figure 4b
ID50
WT	B.1.1.7	B.1.351	B.1.617.2
646.112	1241.74	685.642	1452.21
886.614	1580.33	59.7093	757.951
1695.1	1909.06	1859.7	1390.42
1150.38	1276.84	1376.06	884.857
1191.84	1225.46	121.312	675.193
1984.33	5411.59	1196.56	2012.75
1459.59	1077.47	699.536	1496.24
1223.9	2274.54	1081.11	1762.29
1389.21	2889.77	788.675	907.738
3787.6	6481.84	735.465	4873.16
2718.2	5273.81	1454.96	2240.78
76.0955	108.181	116.287	54.2771
4107.28	8734.41	293	3143.94
1283.16	4035.24	833.81	991.602
4570.89	5442.84	609.505	894.195
2914.46	1594.79	219.04	1468.59
963.094	1798.47	845.561	598.06
799.023	1032.29	73.0048	918.411
2434.97	8559.03	1296	931.52
1871.25	3329.73	649.277	868.155
847.368	959.402	216.109	243.318

## Sheet: Figure 4c
ID50
WT	B.1.1.7	B.1.351	B.1.617.2
8603.37	1696.34	1383.67	2515.18
6929.08	2592.83	3299.53	18801.3
2938.56	1175.13	793.908	1195.44
343.803	62	32	248.245
3299.19	2904.21	6314.47	4336.97
295	120	208	93.7701
3777.56	1931.32	736.561	2564.6
9196.76	5645.49	1924.23	8863.85
11857.4	4827.5	4167.57	6017.94
30870.9	19690.3	11928.7	24858.4
2981.08	925.636	1593.85	1492.52
201	107	166	147.854
13727	6184.12	907.084	16892.5
853.285	312	399.33	142.924
745.019	238.542	216.116	299.458
5500.45	1894.04	50	2045.69
22287.6	9391.9	226.669	25735.8
1849.48	1492.05	72.1046	1652.13
4973.78	3235.85	1078.86	3581.14
2708.6	1629.6	433.591	1430.8

## Sheet: Figure 4d
ID50
WT	B.1.1.7	B.1.351	B.1.617.2
1200	277	2053	327
1991	641	2490	507
937	389	1203	314
635	335	1051	224
2052	132	2598	183

## Sheet: Figure 4e
ID50
WT	B.1.1.7	B.1.351	B.1.617.2
1159.6	258.124	<25	1578.84
694.289	87.0807	141.945	1177.14
77.4403	25.464	<25	313.587
<25	<25	<25	<25
1534.69	1454.91	886.841	11573.1
794.887	512.525	66.9209	7429.73
<25	<25	<25	<25
1187.29	565.599	119.563	4848.46
2174.54	696.639	173.58	14666.5
2782.14	2871.21	53.0174	10988.5
1183.13	<25	461.956	4153.43
3174.13	1104.22	1502.69	19226.4
554.054	306.275	108.991	1475.08
2165.88	1525.56	588.538	9756.82
77.3525	<25	<25	153.886
<25	<25	<25	31.508
1486.96	408.865	57.6884	5711.09
1067.62	454.681	241.744	9425.07
1925.47	294.993	150.282	2410.59
878.97	531.375	609.992	22802.4
