# Supplementary material for: Neutralizing antibody activity in convalescent sera from infection in humans with SARS-CoV-2 and variants of concern
Source: Nat Microbiol. 2021 Oct 15;6(11):1433–42. doi: 10.1038/s41564-021-00974-0 (PMC8556155; doi:10.1038/s41564-021-00974-0)
Supplement: Source Data Extended Data Fig. 1 — Data points from Prism graphs. [file 41564_2021_974_MOESM6_ESM.xlsx]

## Sheet: Extended data Figure 1
			OD at 405 nm
Donor number	Days post infection	Disease severity	S IgG	RBD IgG	N IgG	S IgM	RBD IgM	N IgM	ID50 Wuhan
1	17	4	0.115904	0.0534236	1.79066	0.562197	0.374672	1.18143	152.055
1	22	4	1.20684	0.811678	2.04757	1.41397	1.21263	1.71532	1227.44
1	26	4	1.34173	0.942785	2.06831	1.59312	1.46545	1.72597	6081.35
1	30	4	1.60497	0.996983	2.01278	1.57571	1.57319	1.71479	7852.36
1	36	4	1.9715	1.647	1.9585	1.61511	1.58014	1.67966	3443.5
1	48	4	1.8805	1.555	1.9315	1.48865	1.38162	1.30173	1790.61
1	70	4	1.7805	1.413	1.8725	1.283	0.7969	1.1004	1629.3
1	211	4	0.96575	0.4975	1.5305	0.2975	0.249	1.15525	1307.11
2	27	4	1.27887	0.906653	1.66823	1.43917	1.28301	0.809888	1570.36
2	32	4	1.37644	0.906137	1.73045	1.41214	1.25216	0.780612	1315.22
2	37	4	1.13154	0.81271	1.59731	1.37319	1.27084	0.637957	1244.51
2	203	4	1.18125	0.8865	0.3385	0.631	0.4325	0.24925	726.708
3	2	0	0.0365842	-0.0296856	0.3195	0.031758	0.0943594	0.0625	<50
3	9	0	0.21975	0.199764	2.0805	0.27826	0.297489	0.3575	165.196
3	14	0	0.258544	0.215834	2.0255	0.234908	0.272784	0.2515	174.181
3	53	0	0.4	0.33	2.04	0.06	0.37	0.38	<50
3	65	0	0.7986	0.309833	2.066	0.374667	0.187833	0.309833	<50
3	189	0	0.09625	0.1025	1.1985	0.13	0.194	0.90675	35.2225
3	294	0	0.08725	0.0195	0.8015	0.1055	0.1595	0.41925	41.8633
4	11	1	0.554164	0.202889	2.1835	0.932071	1.03384	1.5585	535.797
4	14	1	1.94485	1.40951	2.1935	1.58336	2.02958	1.7025	4197.59
4	55	1	1.94	1.7	2.15	1.38	1.02	0.81	5260.17
4	173	1	1.20575	0.447	0.8665	0.898	0.651	1.15775	907.206
4	305	1	1.06525	0.2745	0.4605	0.829	0.4945	1.00775	870.484
5	3	0	0.375908	0.0689688	0.0575	0.102331	0.185	0.225	<50
5	6	0	0.531084	0.108252	0.3335	0.111405	0.238	0.279	53.7032
5	9	0	1.0138	0.271188	1.0045	0.163327	0.276	0.265	122.744
5	13	0	1.2	0.54	1.18	0.34	0.33	0.257	73.4514
5	26	0	0.997778	0.175889	0.544444	0.2195	0.294	0.308	<50
5	46	0	0.83	0.32	0.45	0.25	0.18	0.225	<50
5	61	0	0.761	0.0421429	0.047	0.3485	0.0402857	0.1105	<50
5	152	0	0.29775	0.0625	0.02	0.3455	0.305	0.50825	299.803
5	180	0	0.30725	0.009	0.0055	0.34	0.2595	0.56075	393.095
5	292	0	0.30525	0.03	0.0215	0.285	0.187	0.45325	556.408
6	10	0	0.16698	0.0843939	0.519503	0.191981	0.107949	0.734302	<50
6	15	0	0.775966	0.420421	1.53242	1.00252	0.873799	1.85425	562.341
6	16	0	0.837519	0.505073	1.61671	1.08774	0.964155	1.92239	1069.05
6	19	0	0.910205	0.548947	1.61069	1.18258	1.0493	2.00755	872.971
6	54	0	1.65528	1.45989	1.96244	0.792	0.3479	1.6974	1145.51
6	175	0	1.03675	0.3335	0.4125	0.446	0.146	0.92725	1938.01
6	210	0	1.09825	0.5365	0.2165	0.294	0.0975	0.92175	1372.31
6	301	0	0.87875	0.6685	0.0965	0.345	0.217	0.60075	1116.7
7	10	4	0.867073	0.699753	1.34612	2.30747	2.49331	0.946746	2824.88
7	16	4	1.0514	1.08466	1.4136	2.23668	2.27957	0.915834	5847.9
7	21	4	1.46952	1.22266	1.46829	2.0265	1.78525	0.829528	4764.31
7	26	4	1.35788	1.06763	1.47116	1.917	1.60325	0.631128	2197.86
7	47	4	1.91678	1.56689	1.86844	0.942	0.3674	0.2479	2540.97
7	61	4	1.82	1.43	1.94	0.59	0.61	0.58	2060.63
7	168	4	0.61025	0.4045	0.87	0.439	0.237	0.49975	1523.53
7	207	4	1.01525	0.277	0.839	0.465	0.257	0.44825	1120.35
8	10	1	0.09	0.44	0.68	0.11	0.59	0.54	<50
8	15	1	0.38	0.84	1.52	0.26	0.67	0.54	<50
8	26	1	1.46	1.35	2.01	1.13	0.81	1.18	470.977
8	44	1	1.36	1.28	2.1	0.92	0.6	0.91	150.314
8	91	1	1.06175	0.96125	1.459	0.851	0.75925	1.0345	445.545
8	154	1	0.70275	0.58025	1.337	0.579	0.52575	0.5715	338.455
8	284	1	0.49275	0.40075	1.032	0.128	0.37875	0.45	207.692
9	12	4	1.19178	0.910266	1.63076	1.62886	1.62314	2.06557	3419.79
9	18	4	1.37382	0.860714	1.85556	1.72095	1.72827	2.10496	13614.4
9	23	4	1.18386	1.03307	1.40657	2.043	2.03025	1.83734	15667.5
9	28	4	1.22006	1.0102	1.37355	1.9675	1.97125	1.84955	8260.38
9	52	4	2.07578	1.86789	2.19594	1.7975	1.4519	1.7949	2249.05
9	61	4	1.88	1.56	2.14	1.04	0.9	1.16	1713.96
9	76	4	2.253	1.53214	2.212	1.0415	0.441286	0.8985	1306.17
9	198	4	1.43475	0.89125	1.108	1.0475	0.56325	0.653	2100.08
10	12	5	1.47968	1.21004	1.9345	1.33809	1.60322	1.8725	1174.9
10	17	5	1.78371	1.78338	2.0405	1.47029	1.71533	1.8565	2985.38
10	21	5	1.83108	1.86009	2.0055	1.26558	1.5903	1.2725	1258.93
10	31	5	1.70631	1.57314	1.6965	0.586479	0.849917	0.7035	291.743
10	82	5	2.02075	1.4105	2.049	1.16375	0.70325	0.89625	1987.87
10	184	5	1.41325	0.5985	1.2725	0.50125	0.70675	0.49575	842.186
11	6	0	0.0412539	0.0714896	0.104034	0.0820156	0.08536	0.237138	<50
11	11	0	0.0385855	0.0102767	0.490383	0.150002	0.192497	0.781184	<50
11	12	0	0.175493	0.108654	1.19188	0.385794	0.218287	1.08083	61.0942
11	52	0	1.84478	1.16789	2.18894	1.4745	0.8839	1.0239	781.628
11	66	0	1.48	0.77	1.91	1.05	1.08	0.99	916.22
11	82	0	1.983	0.827143	2.128	1.2705	0.648286	0.5515	480.839
11	172	0	1.67675	0.6225	1.222	0.85225	0.68675	0.56325	937.051
11	205	0	1.36025	0.3375	1.3185	0.68975	0.54275	0.51525	1136.32
11	297	0	1.07575	0.462	1.359	0.49475	0.41825	0.44975	1432.48
12	14	4	1.86316	2.055	2.2615	1.48709	1.34902	1.9345	6039.49
12	16	4	1.99557	2.09932	2.1055	1.54147	1.59082	1.8585	20701.4
12	26	4	2.15701	2.19535	2.1945	1.49239	1.33248	1.7315	32136.6
12	36	4	2.12696	2.18796	2.2345	1.27929	1.1253	1.6115	5445.03
12	62	4	1.72878	1.67839	2.05244	0.525	0.2214	0.8894	3111.72
12	205	4	2.02075	1.1665	1.1765	0.70975	0.47975	0.12075	1630.97
13	7	4	0.111758	0.0686673	1.25835	0.936857	0.846791	0.865013	128.233
13	13	4	1.14697	0.882398	1.46991	1.67323	1.98412	1.10288	6039.49
13	17	4	1.36791	1.01528	1.56495	1.455	1.52975	0.993581	15170.5
13	22	4	1.24053	1.11082	1.52621	1.65234	2.04426	0.968228	8531
13	30	4	1.4403	1.07424	1.63003	1.469	1.56475	0.766709	4345.1
13	44	4	1.60478	1.28189	1.79544	1.109	1.0039	0.6819	3944.57
13	58	4	1.69178	1.37389	1.92344	1.045	0.6099	0.4124	3427.68
13	198	4	2.05925	1.6495	1.9375	1.17425	0.71875	0.49325	3066.63
14	10	4	1.14529	0.806	1.53442	1.75898	1.68222	2.02086	2393.32
14	14	4	0.975394	1.1027	1.5061	1.9075	1.97975	1.67555	18450.2
14	19	4	1.02555	1.18809	1.49318	1.9155	1.96475	1.57432	11967.4
14	24	4	1.34305	1.23587	1.46159	1.861	1.99025	1.58019	1296
14	43	4	1.39678	1.59039	1.56544	1.3895	1.2289	1.5869	2233.57
14	64	4	2.193	1.49314	1.726	1.2705	0.648286	0.5515	774.462
14	296	4	1.19625	0.293	0.183	0.54225	0.20825	0.47725	456.23
15	14	0	-0.00499812	0.0308302	0.010971	0.122729	0.146742	0.461585	<50
15	44	0	1.74428	1.42889	1.72144	1.7525	1.6009	1.3809	6591.74
15	71	0	2.196	1.91214	1.972	1.7085	1.02429	1.0285	2529.3
15	300	0	1.09425	0.3805	0.66	1.64725	1.30625	0.99225	1070.43
16	8	4	0.01525	0.025	0.1015	0.084	0.0685	0.51125	<25
16	16	4	1.26825	0.9295	1.103	1.0335	1.321	1.22425	5619.53
16	26	4	1.41175	1.268	0.7585	1.032	1.3695	1.15425	12210.6
16	59	4	1.04875	1.128	0.8375	0.887	1.048	0.81725	3772.48
16	197	4	0.89175	0.5325	0.1625	0.26	0.217	0.55225	936.602
16	299	4	1.07225	0.217	0.0875	0.4025	0.2285	0.77575	786.198
17	28	1	1.25975	1.3155	1.6475	1.449	1.3215	1.21975	5606.66
17	37	1	1.17425	1.1065	1.6115	1.242	1.4915	1.61625	9452.88
17	63	1	1.53225	0.961	1.704	1.1165	1.295	1.33525	20643.3
17	163	1	1.42875	0.816	1.513	1.143	1.284	1.01175	8198.83
17	296	1	1.39275	1.059	1.19	1.15	1.2735	0.88975	2008.74
18	12	1	1.32875	1.3225	1.5925	1.0505	1.3215	1.25375	2628.69
18	37	1	1.05725	1.141	1.5885	1.3165	1.3235	1.43675	3542.99
18	55	1	1.54075	1.084	1.454	1.1735	1.262	1.22575	2514.75
18	161	1	1.27625	1.2265	1.005	1.01	0.837	0.69475	1425.39
18	301	1	1.09375	0.6085	0.427	0.816	0.658	0.57125	620.934
19	26	0	0.75975	0.264	1.118	1.1085	1.368	1.11675	462.517
19	36	0	0.95425	0.2455	0.9795	0.876	1.301	0.88925	381.716
19	74	0	0.93725	0.6785	0.326	0.5	0.3965	0.33025	53.4867
19	165	0	0.39175	0.491	0.026	0.098	0.0995	0.07175	<25
19	192	0	0.25575	0.322	0.023	0.128	0.081	0.12475	25.4235
19	284	0	0.19175	0.1595	-0.009	0.1125	0.068	0.11925	<25
20	40	0	1.36475	1.0485	1.487	1.0305	1.0575	0.77375	3356.52
20	86	0	1.18475	1.0555	1.408	1.1475	1.1185	1.50825	3549.99
20	196	0	0.65875	0.6115	0.79	0.1285	0.0425	0.20425	1607.56
20	287	0	0.98275	0.3225	0.4515	0.151	0.0505	0.11175	1105.95
21	13	4	0.20925	0.09175	0.096	1.6565	1.16925	0.573	295.018
21	31	4	1.81375	1.75775	1.7495	1.341	1.36325	1.2215	8809.11
21	50	4	1.82225	1.62875	1.2815	1.2955	1.44425	1.004	2951.04
21	67	4	1.62625	1.61075	1.2995	1.2915	1.27075	0.96	3459.46
21	173	4	1.27125	1.05625	0.541	1.2605	1.16125	0.7625	1232.27
21	200	4	1.15725	0.83675	0.474	1.33	1.21675	0.7065	995.787
22	6	4	0.11925	0.12125	1.371	0.8845	1.05725	1.081	132.366
22	14	4	1.67475	1.65975	1.8905	1.281	1.24475	1.242	21805.8
22	25	4	1.92625	1.72525	2.081	1.404	1.35275	1.2425	11387.9
22	32	4	1.66325	1.64975	1.875	1.3845	1.24975	1.1745	6296.33
22	65	4	1.68425	1.40375	1.4785	1.014	1.33175	1.176	2519.33
22	166	4	1.18575	0.81325	0.7475	0.318	0.31725	0.6235	1195.65
22	187	4	1.07175	0.74675	0.739	0.2835	0.45925	0.656	1568.98
23	6	4	0.43025	0.19825	1.673	1.1055	0.90075	1.0995	174.318
23	10	4	1.63025	1.61175	1.801	1.4375	1.14725	1.033	2271.48
23	22	4	1.67525	1.45925	1.883	1.444	1.33625	1.0435	11866.4
23	52	4	1.95325	1.69775	2.139	1.5725	1.27725	0.8085	2883.78
23	145	4	1.60725	1.57675	1.697	0.2335	0.69525	0.219	3025.41
23	180	4	1.56275	0.97125	1.2975	0.1835	1.04075	0.2035	2668.27
23	283	4	1.16525	0.36625	0.9065	0.142	0.38575	0.1555	882.261
24	6	4	0.04075	0.01475	0.507	1.258	1.21875	1.0805	217.412
24	11	4	1.70425	1.41325	1.9825	1.7085	1.48225	1.448	3574.9
24	22	4	1.85925	1.65075	1.828	1.644	1.37475	1.4545	11976.1
24	40	4	1.87125	1.66775	1.7165	1.342	1.53525	1.292	6661.68
24	62	4	1.65925	1.48325	1.4455	1.3855	1.32375	1.046	2759.45
24	154	4	1.34225	1.19875	1.6735	0.955	1.20875	1.1145	2745.32
24	189	4	1.20175	0.88075	1.684	1.0235	1.10575	0.989	1665.53
25	6	4	1.67625	1.57375	1.961	1.6215	1.48575	1.3395	19586.3
25	12	4	1.83425	1.69575	2.036	1.699	1.62625	1.4635	24644.5
25	47	4	1.86925	1.57025	1.682	1.408	1.41225	0.947	7832.73
25	154	4	1.70275	1.35375	0.7235	0.792	1.01925	0.5705	3536.07
25	285	4	1.64275	1.42775	0.5995	0.853	0.47375	0.355	3208.53
26	6	1	-0.00825	-0.01875	0.001	0.2635	0.26425	0.1785	<25
26	12	1	1.36625	0.39125	1.6375	1.3915	1.30875	1.0135	3530.14
26	20	1	1.52275	0.85175	1.666	1.242	1.33275	1.203	7093.4
26	41	1	1.59275	1.45525	1.806	1.383	1.43025	1.3495	35988.8
26	64	1	2.19425	2.0475	2.2615	1.73025	1.46425	1.36475	59269.1
26	152	1	2.13275	2.055	1.719	1.28225	1.26875	0.47225	5543.06
26	257	1	1.93375	1.719	1.207	1.30275	1.28575	0.42775	2419.56
27	16	0	0.32875	0.3025	2.162	1.09225	1.13525	1.08525	200.66
27	27	0	1.92625	1.906	2.1885	1.09525	1.15325	1.26025	7500.06
27	56	0	1.95675	1.87	2.1355	1.20225	1.19275	1.23375	11668.9
27	183	0	1.91625	1.6205	1.997	0.50675	0.65375	0.75125	3343.97
27	286	0	1.61075	1.048	1.529	0.41175	0.37875	0.52975	1605.04
28	53	0	0.52075	0.244	1.083	1.14325	1.05875	0.81875	541.702
28	100	0	0.89175	0.378	1.9835	0.59325	0.61525	0.40675	615.024
28	191	0	0.75375	0.318	1.687	0.44775	0.48925	0.39125	370.054
28	298	0	0.76125	0.258	1.965	0.39125	0.28975	0.48925	373.838
29	8	4	0.33875	0.058	0.0855	1.03825	0.66825	0.83275	336.142
29	11	4	1.36825	0.8905	0.84	1.39525	1.31925	1.15925	3220.63
29	22	4	1.59225	1.78	1.9575	1.14025	1.31325	1.32925	26701.4
29	38	4	1.62675	1.1375	1.3145	1.24625	1.18525	0.83825	7308.13
29	158	4	0.61225	0.3095	0.065	0.25875	0.21825	0.33525	1025.82
29	287	4	0.44925	0.1655	0.0215	0.32475	0.20875	0.67025	561.852
30	13	HCW	0.142	0.119	0.26	1.05	0.27	0.64	<50
30	19	HCW	0.492	0.262	1.167	1.71	1.15	0.9	157
30	26	HCW	0.722	0.416	1.342	1.8	1.25	0.81	218
30	32	HCW	0.771	0.342	1.219	1.84	1.26	0.91	141
30	44	HCW	0.791	0.458	1.317	1.65	1.15	0.81	158
30	60	HCW	0.642	0.355	1	1.7	0.83	0.63	91
30	74	HCW	0.668	0.341	0.996	1.68	0.91	0.66	76
30	88	HCW
30	211	HCW	0.19625	0.077	0.1995	0.71875	0.36275	0.58875	92.4041
31	40	HCW	1.82	1.26	1.999	1.23	1.63	1.32	1521
31	62	HCW
31	207	HCW	1.30275	0.773	1.912	1.21375	0.79825	0.90425	1939.59
32	0	HCW	0.391	0.271	0.24	0.57	1.1	1.46	<50
32	9	HCW	0.594	0.267	1.149	1.36	1.75	1.5	316
32	23	HCW	1.082	0.597	1.596	1.47	1.58	1.41	318
32	38	HCW	1.19	0.669	1.424	1.55	1.6	1.27	182
32	73	HCW	0.828	0.441	1.054	1.15	1.17	1.26
32	106	HCW
32	217	HCW	0.44825	0.663	0.3385	0.78175	0.93525	1.04975	132.798
33	1	HCW	0.305	0.42	0.266	0.09	0.1	0.42	<50
33	23	HCW	1.847	1.473	2.099	1.49	1.8	1.35	1845
33	38	HCW	2.114	1.68	2.092	1.15	1.68	1.27	1574
33	52	HCW	1.947	1.55	2.185	1.5	1.79	1.4	377
33	66	HCW	1.933	1.384	2.111	1.42	1.77	1.49
33	80	HCW
33	197	HCW	1.32425	0.676	1.663	1.31825	1.04925	0.92325	682.635
34	27	HCW	1.772	1.172	1.785	1.19	0.44	0.69	394
34	56	HCW	1.594	0.824	1.467	0.58	0.1	0.29
34	84	HCW
34	202	HCW	0.50625	0.179	0.75	0.04575	0.06075	0.25275	230.579
35	0	HCW	0.207	0.163	0.364	0.15	0.18	0.53	<50
35	7	HCW	0.222	0.253	0.324	0.45	0.3	0.8	<50
35	14	HCW	1.236	0.76	1.689	1.42	1.61	1.28	587
35	20	HCW	1.199	0.833	1.556	1.36	1.59	1.09	927
35	29	HCW	1.319	0.819	1.575	1.33	1.6	0.8	400
35	43	HCW	1.447	0.932	1.648	1.12	1.56	0.64	417
35	56	HCW	1.424	0.807	1.447	1.29	1.55	0.52	318
35	70	HCW	1.331	0.588	1.675	1.45	1.36	0.51
35	84	HCW
35	206	HCW	0.57425	0.2385	0.963	0.84675	0.67475	0.67475	248.788
36	9	HCW	0.529	0.248	0.578	0.8	0.37	0.42	96
36	37	HCW	0.849	0.426	1.151	0.39	0.11	0.27	64
36	51	HCW	0.882	0.433	0.954	0.41	0.1	0.29	123
36	67	HCW	0.716	0.358	0.802	0.29	0.05	0.18
36	99	HCW
36	210	HCW	0.80525	0.117	0.257	0.18175	0.11375	0.44975	342.312
37	9	HCW	0.836	0.309	1.792	1.29	1.31	1.51	129
37	23	HCW	1.346	0.759	1.763	1.09	1.52	1.4	275
37	37	HCW	1.188	0.653	1.799	1.18	1.28	1.5	253
37	51	HCW	1.303	0.482	1.613	1.19	1.09	1.44	162
37	65	HCW	1.13	0.468	1.94	1.2	0.91	1.58
37	79	HCW	1.002	0.44	1.745	1.13	0.79	1.18
37	93	HCW
37	210	HCW	0.43325	0.1025	1.368	1.04975	0.75675	1.29975	286.795
38	15	HCW	0.97		1.6	1.85		1.28	408
38	29	HCW	1.34		1.74	1.43		0.96	361
38	57	HCW	1.29		1.3	1.24		0.66	374
38	85	HCW
38	215	HCW	0.66175	0.192	0.508	0.77775	0.42075	0.61475	316.638
