# Supplementary material for: Neutralizing antibody activity in convalescent sera from infection in humans with SARS-CoV-2 and variants of concern
Source: Nat Microbiol. 2021 Oct 15;6(11):1433–42. doi: 10.1038/s41564-021-00974-0 (PMC8556155; doi:10.1038/s41564-021-00974-0)
Supplement: Source Data Extended Data Fig. 2 — Data points from Prism graphs. [file 41564_2021_974_MOESM7_ESM.xlsx]

## Sheet: Extended data figure 2
			ID50
Donor	days POS	Disease severity	WT	B.1.1.7	P.1	B1.351
39	12	4	2984.87	3623.29	4887.21	338.586
39	33	4	2011.34	3720.58	3367.46	570.613
40	19	2	2102.22	2190.76	8431.31	315.777
40	30	2	1463.98	2728.22	3933.56	194.777
41	30	1	1278.07	1297.84	1422.79	101.797
41	42	1	2203.47	3209.28	3104.71	522.487
42	15	2	924.905	871.409	1422.24	201.849
42	31	2	157.425	552.994	620.328	291.436
43	9	4	3816.93	7232.72	12836.4	2485.56
43	20	4	3846.54	2328.7	4680.37	973.255
43	42	4	1048.33	4279.48	3735.35	275.068
44	4	0	<25	<25	<25	<25
44	25	0	2983.01	2482.13	3504.07	414.468
44	35.8903	0	831.297	4383.74	4383.74	515.271
45	7	1	<25	<25	<25	<25
45	26	1	938.891	1603.6	940.372	224.118
46	14	4	1257.54	919.655	1416.15	329.041
46	21	4	694.274	792.591	1121.32	122.63
47	13	4	1407.92	1836.38	4056.16	495.632
47	31	4	1951.67	2560.93	2823.85	277.174
48	15	2	2723.89	848.15	2262.6	435.561
48	26	2	2382	1178.59	1706.72	756.565
49	15	4	1020.97	897.072	1642.79	372.574
49	23	4	608.725	712.273	1117.21	303.784
50	24	4	4253.36	5833.08	3549.78	1168.15
50	32	4	2883.97	6710.58	2110.62	878.1
51	27	5	506.064	924.719	486.109	157.463
51	35	5	276.63	637.607	314.635	<25
52	13	4	4280.61	7331.97	4057.17	2009.41
52	21	4	7192.3	5433.26	14868.4	2301.88
53	16	4	24361.9	13122.5	28713.6	3934.18
53	33	4	15479.6	9566.75	18453.1	2510.15
54	10	1	254.352	547.844	239.768	63.15
54	17	1	5351.76	5597.07	4129.23	557.268
54	24	1	6980.43	5823.49	4853.94	640.678
55	14	1	27.064	30.4324	<25	45.0994
55	21	1	76.0955	108.181	77.5907	116.287
56	22	4	3053.16	4678.86	5079.97	1038.38
56	33	4	2343.52	3346.42	3066.66	707.126
57	17	4	8927.82	5742.6	8472.42	1950.5
57	28	4	738.332	737.205	1947.64	185.231
57	39	4	971.473	9959.36	9973.5	594.554
58	11	4	99.6398	191.233	102.462	64.5508
58	16	4	875.718	1089.83	1215.12	286.566
58	24	4	4124.02	2896.02	2598.26	482.358
58	33	4	1012.19	3134.57	2711.96	354.744
58	52	4	1312.3	3913.12	4211.06	655.641
59	6	1	3518.51	1279	2961.05	646.43
59	14	1	5115.31	2356.82	2916.61	829.641
60	45	4	4975.68	3967.75	1995.68	765.769
60	55	4	2821.77	2897.94	1123.16	320.682
61	13	4	7353.8	2518.18	5818.18	685.778
61	19	4	14610.7	5837.13	22207.3	2160.23
61	49	4	660.733	2353.08	1668.29	281.554
62	13	4	<25	<25	<25	61.3724
62	20	4	822.165	1341.74	1063.78	375.892
62	30	4	431.806	1188.28	1192.43	220.796
63	11	0	1027	1020.77	1972.11	361.519
63	19	0	3620.68	4172.16	3456.06	651.094
64	13	4	<25	<25	<25	<25
64	17	4	115.357	166.958	43.1302	<25
64	21	4	340.806	247.875	277.399	75.231
64	47	4	115.961	665.855	685.121	48.9829
65	13	2	549.57	896.683	430.281	302.546
65	18	2	3943.64	5428.92	3133.33	2619.47
66	12	2	682.806	460.505	336.743	114.967
66	16	2	872.187	1156.17	760.587	200.558
67	39	2	5266.37	3894.94	5741.2	1024.24
68	41	0	13685.8	9074.03	12265.8	6250.59
69	51	1	5213.17	9088.25	1970.06	506.671
70	60	0	551.171	764.492	524.297	257.45
71	40	5	1162.04	3888.53	1273.39	282.425
72	19	4	676.075	3324.11	1610.69	273.955
72	68	4	369.253	1043.69	1577.95	209.509
73	25	1	1009.78	3608.97	6006.84	472.855
73	79	1	42.2463	52.2531	<25	<25
74	55	3	27016.8	38401.1	24717.6	19421.8
75	73	0	861.485	2066.81	1767.24	243.4
76	57	0	794.986	1030.07	748.308	820.926
