# Supplementary material for: Neutralizing antibody activity in convalescent sera from infection in humans with SARS-CoV-2 and variants of concern
Source: Nat Microbiol. 2021 Oct 15;6(11):1433–42. doi: 10.1038/s41564-021-00974-0 (PMC8556155; doi:10.1038/s41564-021-00974-0)
Supplement: Source Data Extended Data Fig. 3 — Data points from Prism graphs. [file 41564_2021_974_MOESM8_ESM.xlsx]

## Sheet: Extended data figure 3
Panel a									Panel b (Tx = treatment)
ID50									ID50
B.1.1.7 0-3	B.1.1.7 4-5	WT 0-3	WT 4-5	P.1 0-3	P.1 4-5	B.1.351 0-3	B.1.351 4-5		B.1.1.7 Tx	B.1.1.7	WT Tx	WT	P.1 Tx	P.1	B.1.351 Tx	B.1.351
1020.77	3623.29	1027	2984.87	1972.11	4887.21	361.519	338.586		7232.72	3623.29	3816.93	2984.87	12836.4	4887.21	2485.56	338.586
4172.16	3720.58	3620.68	2011.34	3456.06	3367.46	651.094	570.613		2328.7	3720.58	3846.54	2011.34	4680.37	3367.46	973.255	570.613
9074.03	7331.97	13685.8	4280.61	12265.8	4057.17	6250.59	2009.41		4279.48	7331.97	1048.33	4280.61	3735.35	4057.17	275.068	2009.41
764.492	5433.26	551.171	7192.3	524.297	14868.4	257.45	2301.88		5833.08	5433.26	4253.36	7192.3	3549.78	14868.4	1168.15	2301.88
<25	13122.5	25	24361.9	25	28713.6	25	3934.18		6710.58	13122.5	2883.97	24361.9	2110.62	28713.6	878.1	3934.18
1603.6	9566.75	938.891	15479.6	940.372	18453.1	224.118	2510.15		919.655	9566.75	1257.54	15479.6	1416.15	18453.1	329.041	2510.15
283.707	<25	162.146	<25	401.337	<25	106.576	61.3724		792.591	<25	694.274	<25	1121.32	<25	122.63	61.3724
9758.88	1341.74	6477.31	822.165	7556.77	1063.78	2999.45	375.892		<25	1341.74	<25	822.165	<25	1063.78	<25	375.892
547.844	1188.28	254.352	431.806	239.768	1192.43	63.15	220.796		166.958	1188.28	115.357	431.806	43.1302	1192.43	<25	220.796
5597.07	2518.18	5351.76	7353.8	4129.23	5818.18	557.268	685.778		247.875	2518.18	340.806	7353.8	277.399	5818.18	75.231	685.778
5823.49	5837.13	6980.43	14610.7	4853.94	22207.3	640.678	2160.23		665.855	5837.13	115.961	14610.7	685.121	22207.3	48.9829	2160.23
30.4324	2353.08	27.064	660.733	25	1668.29	45.0994	281.554		1836.38	2353.08	1407.92	660.733	4056.16	1668.29	495.632	281.554
108.181	3888.53	76.0955	1162.04	77.5907	1273.39	116.287	282.425		2560.93	3888.53	1951.67	1162.04	2823.85	1273.39	277.174	282.425
1279		3518.51		2961.05		646.43			897.072		1020.97		1642.79		372.574
2356.82		5115.31		2916.61		829.641			712.273		608.725		1117.21		303.784
9088.25		5213.17		1970.06		506.671			3967.75		4975.68		1995.68		765.769
896.683		549.57		430.281		302.546			2897.94		2821.77		1123.16		320.682
5428.92		3943.64		3133.33		2619.47			5742.6		8927.82		8472.42		1950.5
3894.94		5266.37		5741.2		1024.24			737.205		738.332		1947.64		185.231
									9959.36		971.473		9973.5		594.554
									191.233		99.6398		102.462		64.5508
									1089.83		875.718		1215.12		286.566
									2896.02		4124.02		2598.26		482.358
									3134.57		1012.19		2711.96		354.744
									3913.12		1312.3		4211.06		655.641
									4678.86		3053.16		5079.97		1038.38
									3346.42		2343.52		3066.66		707.126
									924.719		506.064		486.109		157.463
									637.607		276.63		314.635		<25
